# Supplementary material for: Impact of Human Papillomavirus-Negative Dominance in Oropharyngeal Cancer on Overall Survival: A Population-Based Analysis in Germany from 2018 to 2020
Source: Cancers (Basel). 2023 Nov 2;15(21):5259. doi: 10.3390/cancers15215259 (PMC10650408; doi:10.3390/cancers15215259)
Supplement: Supplementary file 1 [file cancers-15-05259-s001.zip]

Archive with 1 entries (1 files):
- cancers-2646752-supplementary.pdf
